# Supplementary material for: The Prevalence, Risk Factors, and Outcomes of Hepatitis E Virus Infection in Solid Organ Transplant Recipients in a Highly Endemic Area of Italy
Source: Viruses. 2025 Mar 31;17(4):502. doi: 10.3390/v17040502 (PMC12031106; doi:10.3390/v17040502)
Supplement: Supplementary file 1 [file viruses-17-00502-s001.zip]

Archive with 1 entries (1 files):
- viruses-3531041-supplementary.pdf
